# Supplementary material for: The Genomic Profile Associated with Risk of Severe Forms of COVID-19 in Amazonian Native American Populations
Source: J Pers Med. 2022 Apr 1;12(4):554. doi: 10.3390/jpm12040554 (PMC9027999; doi:10.3390/jpm12040554)
Supplement: Supplementary file 1 [file jpm-12-00554-s001.zip]

Archive with 1 entries (1 files):
- jpm-1591817-supplementary.pdf
